# Supplementary material for: Genetic Stability, Phenolic, Flavonoid, Ferulic Acid Contents, and Antioxidant Activity of Micropropagated Lycium schweinfurthii Plants
Source: Plants (Basel). 2021 Oct 1;10(10):2089. doi: 10.3390/plants10102089 (PMC8540154; doi:10.3390/plants10102089)
Supplement: Supplementary file 1 [file plants-10-02089-s001.zip]

Archive with 1 entries (1 files):
- plants-1392765-supplementary.pdf
